# Supplementary material for: Perceptions of Victimhood and Entrepreneurial Tendencies
Source: Front Psychol. 2022 Feb 14;13:797787. doi: 10.3389/fpsyg.2022.797787 (PMC8882629; doi:10.3389/fpsyg.2022.797787)
Supplement: Supplementary file 1 [file Data_Sheet_1.zip]

Archive with 2 entries (2 files):
- Study 1-VICTIMHOOD AND ENTREPRENEURIAL TENDENCIES.sav
- SyntaxStudy1.sps
