# Supplementary material for: Perceptions of Victimhood and Entrepreneurial Tendencies
Source: Front Psychol. 2022 Feb 14;13:797787. doi: 10.3389/fpsyg.2022.797787 (PMC8882629; doi:10.3389/fpsyg.2022.797787)
Supplement: Supplementary file 1 [file Data_Sheet_1.zip › SyntaxStudy1.sps]

* Encoding: UTF-8.

**********************************Filter- Only participants that finished survey*******************************************
USE ALL.
COMPUTE filter_$=(V10 = 1).
VARIABLE LABELS filter_$ 'V10 = 1 (FILTER)'.
VALUE LABELS filter_$ 0 'Not Selected' 1 'Selected'.
FORMATS filter_$ (f1.0).
FILTER BY filter_$.
EXECUTE.
**********************************Participants socio-demographic *******************************************

RECODE Buisness (1=1) (2=0) INTO Buisness01.
EXECUTE.

FREQUENCIES VARIABLES=Sex Age Buisness01
  /STATISTICS=STDDEV MINIMUM MAXIMUM MEAN
  /ORDER=ANALYSIS.

**********************************Prepering the scales *******************************************

RELIABILITY
  /VARIABLES=Vic_1 Vic_2 Vic_3 Vic_4 Vic_5 Vic_6 Vic_7 Vic_8 Vic_9
  /SCALE('ALL VARIABLES') ALL
  /MODEL=ALPHA
  /SUMMARY=TOTAL.

COMPUTE Victimhood_Scale=mean(Vic_1,Vic_2,Vic_3,Vic_4,Vic_5,Vic_6,Vic_7,Vic_8,Vic_9).
EXECUTE.

RECODE Entrpnr_2 Entrpnr_4 Entrpnr_6 Entrpnr_8 Entrpnr_10 (1=1) (2=0) INTO Entrpnr01_2 Entrpnr01_4 
    Entrpnr01_6 Entrpnr01_8 Entrpnr01_10.
EXECUTE.

RECODE Entrpnr_12 Entrpnr_14 Entrpnr_16 Entrpnr_18 Entrpnr_20 Entrpnr_22 Entrpnr_24 Entrpnr_26 Entrpnr_28 Entrpnr_30
 (1=1) (2=0) INTO Entrpnr01_12 Entrpnr01_14 Entrpnr01_16 Entrpnr01_18 Entrpnr01_20 Entrpnr01_22 Entrpnr01_24 Entrpnr01_26 Entrpnr01_28 Entrpnr01_30.
EXECUTE.

RECODE Entrpnr_32 Entrpnr_34 Entrpnr_36 Entrpnr_38 Entrpnr_40 Entrpnr_42 Entrpnr_44 Entrpnr_46 Entrpnr_48 Entrpnr_50 Entrpnr_52 Entrpnr_54
 (1=1) (2=0) INTO Entrpnr01_32 Entrpnr01_34 Entrpnr01_36 Entrpnr01_38 Entrpnr01_40 Entrpnr01_42 Entrpnr01_44 Entrpnr01_46 Entrpnr01_48 Entrpnr01_50 Entrpnr01_52 Entrpnr01_54.
 EXECUTE.

RECODE Entrpnr_1R Entrpnr_3R Entrpnr_5R Entrpnr_7R Entrpnr_9R Entrpnr_11R Entrpnr_13R Entrpnr_15R Entrpnr_17R Entrpnr_19R Entrpnr_21R
  Entrpnr_23R Entrpnr_25R Entrpnr_27R Entrpnr_29R Entrpnr_31R Entrpnr_33R Entrpnr_35R Entrpnr_37R Entrpnr_39R Entrpnr_41R Entrpnr_43R Entrpnr_45R Entrpnr_47R Entrpnr_49R Entrpnr_51R Entrpnr_53R
 (1=0) (2=1) INTO Entrpnr01_1 Entrpnr01_3 Entrpnr01_5 Entrpnr01_7 Entrpnr01_9 Entrpnr01_11 Entrpnr01_13 Entrpnr01_15 Entrpnr01_17 Entrpnr01_19 Entrpnr01_21 Entrpnr01_23 Entrpnr01_25
  Entrpnr01_27 Entrpnr01_29 Entrpnr01_31 Entrpnr01_33 Entrpnr01_35 Entrpnr01_37 Entrpnr01_39 Entrpnr01_41 Entrpnr01_43 Entrpnr01_45 Entrpnr01_47 Entrpnr01_49 Entrpnr01_51 Entrpnr01_53.
EXECUTE.

RELIABILITY
  /VARIABLES=Entrpnr01_1 Entrpnr01_2 Entrpnr01_3 Entrpnr01_4 Entrpnr01_5 Entrpnr01_6 Entrpnr01_7 
    Entrpnr01_8 Entrpnr01_9 Entrpnr01_10 Entrpnr01_11 Entrpnr01_12 Entrpnr01_13 Entrpnr01_14 
    Entrpnr01_15 Entrpnr01_16 Entrpnr01_17 Entrpnr01_18 Entrpnr01_20 Entrpnr01_22 Entrpnr01_19 
    Entrpnr01_21 Entrpnr01_23 Entrpnr01_24 Entrpnr01_25 Entrpnr01_26 Entrpnr01_27 Entrpnr01_28 
    Entrpnr01_29 Entrpnr01_30 Entrpnr01_31 Entrpnr01_32 Entrpnr01_33 Entrpnr01_34 Entrpnr01_35 
    Entrpnr01_36 Entrpnr01_37 Entrpnr01_38 Entrpnr01_39 Entrpnr01_40 Entrpnr01_41 Entrpnr01_42 
    Entrpnr01_43 Entrpnr01_44 Entrpnr01_45 Entrpnr01_46 Entrpnr01_47 Entrpnr01_48 Entrpnr01_49 
    Entrpnr01_50 Entrpnr01_51 Entrpnr01_52 Entrpnr01_53 Entrpnr01_54
  /SCALE('ALL VARIABLES') ALL
  /MODEL=ALPHA
  /SUMMARY=TOTAL.

COMPUTE GET2full=sum(Entrpnr01_1,Entrpnr01_2,Entrpnr01_3,Entrpnr01_4,Entrpnr01_5,Entrpnr01_6,Entrpnr01_7,
    Entrpnr01_8,Entrpnr01_9,Entrpnr01_10,Entrpnr01_11,Entrpnr01_12,Entrpnr01_13,Entrpnr01_14,
    Entrpnr01_15,Entrpnr01_16,Entrpnr01_17,Entrpnr01_18,Entrpnr01_20,Entrpnr01_22,Entrpnr01_19,
    Entrpnr01_21,Entrpnr01_23,Entrpnr01_24,Entrpnr01_25,Entrpnr01_26,Entrpnr01_27,Entrpnr01_28,
    Entrpnr01_29,Entrpnr01_30, Entrpnr01_31,Entrpnr01_32,Entrpnr01_33,Entrpnr01_34,Entrpnr01_35,
    Entrpnr01_36,Entrpnr01_37,Entrpnr01_38,Entrpnr01_39,Entrpnr01_40,Entrpnr01_41,Entrpnr01_42,
    Entrpnr01_43,Entrpnr01_44,Entrpnr01_45,Entrpnr01_46,Entrpnr01_47,Entrpnr01_48,Entrpnr01_49,
    Entrpnr01_50,Entrpnr01_51,Entrpnr01_52,Entrpnr01_53,Entrpnr01_54).
EXECUTE.


**********************************Correlations ******************************************* 

CORRELATIONS
  /VARIABLES=Victimhood_Scale GET2full Buisness01 Age Sex 
  /PRINT=TWOTAIL NOSIG
  /STATISTICS DESCRIPTIVES
  /MISSING=PAIRWISE.
