# Supplementary material for: Perceptions of Victimhood and Entrepreneurial Tendencies
Source: Front Psychol. 2022 Feb 14;13:797787. doi: 10.3389/fpsyg.2022.797787 (PMC8882629; doi:10.3389/fpsyg.2022.797787)
Supplement: Supplementary file 2 [file Data_Sheet_2.zip › SyntaxStudy2.sps]

* Encoding: UTF-8.

**********************************Filter- Only participants that finished survey*******************************************

USE ALL.
COMPUTE filter_$=(Finished = 1).
VARIABLE LABELS filter_$ 'Finished = 1 (FILTER)'.
VALUE LABELS filter_$ 0 'Not Selected' 1 'Selected'.
FORMATS filter_$ (f1.0).
FILTER BY filter_$.
EXECUTE.

USE ALL.
FILTER BY filter_$.
EXECUTE.

**********************************Participants socio-demographic *******************************************

FREQUENCIES VARIABLES=Sex Age Religion FamStat EducationNOthr
  /STATISTICS=STDDEV MINIMUM MAXIMUM MEAN
  /ORDER=ANALYSIS.

**********************************Prepering the scales *******************************************

RELIABILITY
  /VARIABLES=Vic_1 Vic_2 Vic_3 Vic_4 Vic_5 Vic_6 Vic_7 Vic_8 Vic_9
  /SCALE('ALL VARIABLES') ALL
  /MODEL=ALPHA
  /SUMMARY=TOTAL.

COMPUTE Victimhood_Scale=mean(Vic_1,Vic_2,Vic_3,Vic_4,Vic_5,Vic_6,Vic_7,Vic_8,Vic_9).
EXECUTE.

RELIABILITY
  /VARIABLES=GenSE_1 GenSE_2 GenSE_3 GenSE_4 GenSE_5 GenSE_6 GenSE_7 GenSE_8 GenSE_9 GenSE_10
  /SCALE('ALL VARIABLES') ALL
  /MODEL=ALPHA
  /SUMMARY=TOTAL.

COMPUTE GenSE_Scale=mean(GenSE_1,GenSE_2,GenSE_3,GenSE_4,GenSE_5,GenSE_6,GenSE_7,GenSE_8,GenSE_9,GenSE_10).
EXECUTE.

RECODE EntrapanurA EntrapanurB EntrapanurC EntrapanurE (1=1) (2=0) INTO EntrapanurA01 EntrapanurB01 
    EntrapanurC01 EntrapanurE01.
EXECUTE.

COMPUTE Sum_Actual_Ent=sum(EntrapanurA01,EntrapanurB01,EntrapanurC01,EntrapanurE01).
EXECUTE.

RECODE Sum_Actual_Ent (0=0) (1 thru 4=1) INTO Sum_actual_Ent01.
EXECUTE.


FREQUENCIES VARIABLES=Sum_actual_Ent01
  /STATISTICS=STDDEV MINIMUM MAXIMUM MEAN
  /ORDER=ANALYSIS.


**********************************Correlations *******************************************

CORRELATIONS
  /VARIABLES=Victimhood_Scale GenSE_Scale Sum_actual_Ent01 Age Sex
  /PRINT=TWOTAIL NOSIG
  /STATISTICS DESCRIPTIVES
  /MISSING=PAIRWISE.

*******************************Process interaction- trait victimhood  GSE interaction on behavioral entrepreneurship******************************************* 
Model  : 1 
     Y  : Sum_actu 
    X  : Victimho 
    W  : GenSE_Sc
 Sample 
Size:  354*
 
*******************************Lüthje and Franke's (2003) entrepreneurial intent model******************************************

RELIABILITY
  /VARIABLES=Entrapanur_1 Entrapanur_2 Entrapanur_3 
  /SCALE('ALL VARIABLES') ALL
  /MODEL=ALPHA
  /SUMMARY=TOTAL.

COMPUTE Entrap_RiskTaking=mean(Entrapanur_1,Entrapanur_2,Entrapanur_3).
EXECUTE.

RELIABILITY
  /VARIABLES=Entrapanur_4R Entrapanur_5R 
  /SCALE('ALL VARIABLES') ALL
  /MODEL=ALPHA
  /SUMMARY=TOTAL.

COMPUTE Entrap_LocCont=mean(Entrapanur_4R,Entrapanur_5R).
EXECUTE.

RELIABILITY
  /VARIABLES=Entrapanur_6R Entrapanur_7R Entrapanur_8R 
  /SCALE('ALL VARIABLES') ALL
  /MODEL=ALPHA
  /SUMMARY=TOTAL.

COMPUTE Entrap_Barr=mean(Entrapanur_6R,Entrapanur_7R,Entrapanur_8R).
EXECUTE.

RELIABILITY
  /VARIABLES=Entrapanur_9 Entrapanur_10 Entrapanur_11
  /SCALE('ALL VARIABLES') ALL
  /MODEL=ALPHA
  /SUMMARY=TOTAL.

COMPUTE Entrap_Sup=mean(Entrapanur_9,Entrapanur_10,Entrapanur_11).
EXECUTE.

RELIABILITY
  /VARIABLES=Entrapanur_12 Entrapanur_13 Entrapanur_14
  /SCALE('ALL VARIABLES') ALL
  /MODEL=ALPHA
  /SUMMARY=TOTAL.

COMPUTE Entrap_attitud=mean(Entrapanur_12,Entrapanur_13,Entrapanur_14).
EXECUTE.

CORRELATIONS
  /VARIABLES=Victimhood_Scale Entrapanur_1 Entrapanur_2 Entrapanur_3 Entrapanur_4R Entrapanur_5R 
    Entrapanur_6R Entrapanur_7R Entrapanur_8R Entrapanur_9 Entrapanur_10 Entrapanur_11 Entrapanur_12 
    Entrapanur_13 Entrapanur_14
  /PRINT=TWOTAIL NOSIG
  /MISSING=PAIRWISE.

CORRELATIONS
  /VARIABLES=Victimhood_Scale Entrapanur_1 Entrapanur_2 Entrapanur_3 Entrapanur_4R Entrapanur_5R 
    Entrapanur_6R Entrapanur_7R Entrapanur_8R Entrapanur_9 Entrapanur_10 Entrapanur_11 Entrapanur_12 
    Entrapanur_13 Entrapanur_14
  /PRINT=TWOTAIL NOSIG
  /STATISTICS DESCRIPTIVES
  /MISSING=PAIRWISE.

CORRELATIONS
  /VARIABLES=Victimhood_Scale Entrap_RiskTaking Entrap_Sup Entrap_attitud Entrap_Barr 
    Entrap_LocCont Sum_actual_Ent01
  /PRINT=TWOTAIL NOSIG
  /STATISTICS DESCRIPTIVES
  /MISSING=PAIRWISE.
